# Supplementary material for: Metabolic and Molecular Response to High-Fat Diet Differs between Rats with Constitutionally High and Low Serotonin Tone
Source: Int J Mol Sci. 2023 Jan 21;24(3):2169. doi: 10.3390/ijms24032169 (PMC9916796; doi:10.3390/ijms24032169)
Supplement: Supplementary file 1 [file ijms-24-02169-s001.zip]

Archive with 1 entries (1 files):
- ijms-2111844-supplementary.pdf
